# Supplementary material for: Hinge-Region O-Glycosylation of Human Immunoglobulin G3 (IgG3)
Source: Mol Cell Proteomics. 2015 Mar 10;14(5):1373–84. doi: 10.1074/mcp.M114.047381 (PMC4424406; doi:10.1074/mcp.M114.047381)
Supplement: Supplemental Data [file supp_M114.047381_mcp.M114.047381-2.xls]

## Sheet: Supplemental Table 4
Supplemental Table S4. Data generated by nanoLC-ESI-IT-MS(/MS) with CID fragmentation of trypsin-, proteinase K- and chymotrypsin-generated O-glycopeptides identified in various IgG samples. The observed m/z of the monoisotopic peak of each (glyco)peptide in MS1 was compared to the theoretical value. If the glycopeptide was fragmented, the observed m/z of the monoisotopic peak of the peptide in M…
A) trypsin-generated IgG3 O-glycopeptides
IgG3 sample	enzyme	peptide sequence*	glycosylation site*	theoretical peptide mass ([M+H]1+)	glycan structure	elution time (min)	m/z glycopeptide (MS1)			m/z peptide (MS2)
							observed m/z	theoretical m/z	Δm/z	observed m/z pep	theoretical m/z pep	Δm/z
IgG3-pooled plasma	trypsin	H2/3/4-4SCDTPPPCPRH2/3/4-13	TH2-7 / TH3-7 / TH4-7	1186.5	-	6.2	[593.80]2+	593.753	-0.047412	-	-	-
					NH	6.1	[776.39]2+	776.319	-0.071312	[1186.57]1+	1186.5	-0.0721
					NHS	7.4	[921.93]2+	921.866	-0.063612	[1186.57]1+	1186.5	-0.0721
					NHS2	8.8	[1067.49]2+**	1067.41	-0.075912	[1186.54]1+	1186.5	-0.0421
IgG3-m(g)	trypsin	H2/3/4-4SCDTPPPCPRH2/3/4-13	TH2-7 / TH3-7 / TH4-7	1186.5	-	6.1	[593.80]2+	593.753	-0.047412	-	-	-
					NH	6	[776.40]2+	776.319	-0.081312	[1186.56]1+	1186.5	-0.0621
					NHS	7.3	[921.93]2+	921.866	-0.063612	[1186.58]1+	1186.5	-0.0821
					NHS2	8.9	[1067.50]2+	1067.41	-0.085912	[1186.61]1+	1186.5	-0.1121
					H2N2S2	8.9	[833.74]3+	833.656	-0.084116	[593.81]2+	593.753	-0.057412
IgG3-m(s)	trypsin	H2/3/4-4SCDTPPPCPRH2/3/4-13	TH2-7 / TH3-7 / TH4-7	1186.5	-	6.2	[593.80]2+	593.753	-0.047412	-	-	-
					NH	6	[776.37]2+	776.319	-0.051312	[1186.57]1+	-	-
					NHS	7.4	[921.93]2+	921.866	-0.063612	[1186.57]1+	-	-
					NHS2	8.9	[1067.49]2+	1067.41	-0.075912	[1186.59]1+	1186.5	-0.0921
					H2N2S2	8.9	[833.72]3+*	833.656	-0.064116	[593.83]2+	593.753	-0.077412
IgG3-single donor (D1)	trypsin	H2/3/4-4SCDTPPPCPRH2/3/4-13	TH2-7 / TH3-7 / TH4-7	1186.5	-	6.5	[593.74]2+	593.753	0.012588	-	-	-
					NH	6.4	[776.33]2+	776.319	-0.011312	[1186.59]1+	1186.5	-0.0421
					NHS	7.7	[921.85]2+	921.866	0.016388	[1186.59]1+	1186.5	-0.0321
					NHS2	8.9	[1067.41]2+	1067.41	0.004088	[1186.60]1+	1186.5	-0.0521
B) Proteinase K-generated IgG3 O-glycopeptides
IgG3 sample	enzyme	peptide sequence*	glycosylation site*	theoretical peptide mass ([M+H]1+)	glycan structure	elution time (min)	m/z glycopeptide (MS1)			m/z peptide (MS2)
							observed m/z	theoretical m/z	Δm/z	observed m/z pep	theoretical m/z pep	Δm/z
IgG3-m(g)	Proteinase K	H2/3-4SCDTPPPCPRCPEPKH3/4-3	TH2-7 / TH3-7	1797.77	-	6.6	[599.97]3+	599.929	-0.0411493	-	-	-
					NHS	7.3	[818.74]3+	818.671	-0.068616	NF	-	-
					NHS2	8.3	[915.80]3+	915.703	-0.096816	[899.44]2+	899.39	-0.050362
					H2N2S2	8.3	[1037.47]3+**	1037.41	-0.0560827	NF	-	-
		H4-4SCDTPPPCPRCPAPEL234	TH4-7	1853.8	-	10.8	[618.67]3+	618.604	-0.065816	-	-	-
					NH	10.4	[740.38]3+	740.315	-0.0650827	[927.48]2+	927.403	-0.077362
					NHS	11.9	[837.43]3+	837.347	-0.0832827	[927.47]2+	927.403	-0.067362
					NHS2	13.8	[934.47]3+	934.379	-0.0914827	ND	-	-
					H2N2S2	13.6	[1056.16]3+**	1056.09	-0.0707493	NF	-	-
		H2/3-6DTPPPCPRCPEPKH3/4-3	TH2-7 / TH3-7	1550.71	-	6.4	[775.94]2+	775.858	-0.081862	-	-	-
					NHS2	8	[833.42]3+	833.349	-0.0711493	[775.93]2+	775.858	-0.071862
		H4-6DTPPPCPRCPAPEL234	TH4-7	1606.73	-	11.2	[803.99]2+	803.871	-0.118862	-	-	-
					NHS	12.3	[755.09]3+	754.992	-0.097616	NF	-	-
					NHS2	14.2	[852.13]3+	852.024	-0.105816	[803.97]2+	803.871	-0.098862
		H4-5CDTPPPCPRCPAPELL235	TH4-7	1879.85	NHS2	14.5	[943.13]3+	943.063	-0.0674827	[1880.06]1+	1879.85	-0.21
IgG3-m(s)	Proteinase K	H2-4SCDTPPPCPRCPEPKH3-3	TH2-7	1797.77	-	6.6	[599.98]3+	599.929	-0.0511493	-	-	-
					NHS	7.3	[818.73]3+	818.671	-0.058616	NF	-	-
					NHS2	8.3	[915.79]3+	915.703	-0.086816	[899.43]2+	899.39	-0.040362
		H3-4SCDTPPPCPRCPAPEL234	TH3-7	1853.8	-	10.8	[618.69]3+	618.604	-0.085816	-	-	-
					NH	10.4	[740.39]3+**	740.315	-0.0750827	[927.48]2+	927.403	-0.077362
					NHS	11.9	[837.42]3+	837.347	-0.0732827	[927.49]2+	927.403	-0.087362
					NHS2	13.8	[934.47]3+	934.379	-0.0914827	ND	-	-
					H2N2S2	13.7	[1056.12]3+**	1056.09	-0.0307493	NF	-	-
		H2-6DTPPPCPRCPEPKH3-3	TH2-7	1550.71	-	6.4	[775.92]2+	775.858	-0.061862	-	-	-
					NHS2	8	[833.40]3+	833.349	-0.0511493	NF	-	-
		H3-6DTPPPCPRCPAPEL234	TH3-7	1606.73	-	11.2	[803.95]2+	803.871	-0.078862	-	-	-
					NHS2	14.2	[852.11]3+	852.024	-0.085816	[803.96]2+	803.871	-0.088862
		H3-5CDTPPPCPRCPAPELL235	TH3-7	1879.85	NHS2	14.5	[943.12]3+	943.063	-0.0574827	[1880.09]1+	1879.85	-0.24
IgG3-pooled plasma	Proteinase K	H2/3-4SCDTPPPCPRCPEPKH3/4-3	TH2-7	1797.77	-	7.3	[599.95]3+	599.929	-0.0211493	-	-	-
					NHS	8	[818.70]3+	818.671	-0.028616	[899.44]2+	-	-
		H4-4SCDTPPPCPRCPAPEL234	TH4-7	1853.8	-	11.8	[618.64]3+	618.604	-0.035816	-	-	-
					NHS	12.8	[837.37]3+	837.347	-0.0232827	[927.51]2+	927.403	-0.087362
C) Proteinase K- and chymotrypsin-generated IgG3/4 Fc construct O-glycopeptides
IgG3/4 sample	enzyme	peptide sequence*	glycosylation site*	theoretical peptide mass ([M+H]1+)	glycan structure	elution time (min)	m/z glycopeptide (MS1)			m/z peptide (MS2)
							observed m/z	theoretical m/z	Δm/z	observed m/z pep	theoretical m/z pep	Δm/z
IgG3-Fc-h4-b1	proteinase K	223GPPCPSCPAPEL234	S228	1281.56	-	12.2	[641.34]2+	641.284	-0.056262	-	-	-
					NHS	13.9	[969.47]2+	969.398	-0.072462	[1281.73]1+	1281.56	-0.1698
					NHS2	16.4	[1115.02]2+	1114.95	-0.074762	[1281.71]1+	1281.56	-0.1498
					N2H2S2	16.3	[865.43]3+	865.343	-0.0866827	[1281.68]1+	1281.56	-0.1198
	chymotrypsin	223GPPCPSCPAPELLGGPSVF241	S228	1938.91	-	18.2	[970.05]2+	969.958	-0.091962	-	-	-
					NHS2	20.4	[962.83]3+	962.749	-0.081216	[1939.10]1+	1938.91	-0.1912
IgG3-Fc-h4-c3c5	proteinase K	223GPPCPSCPAPEL234	S228	1281.56	-	12.2	[641.34]2+	641.284	-0.056262	-	-	-
					NHS	13.9	[969.48]2+	969.398	-0.082462	[1281.69]1+	1281.56	-0.1298
					NHS2	16.5	[1115.07]2+	1114.95	-0.124762	[1281.73]1+	1281.56	-0.1698
					N2H2S2	16.3	[865.43]3+	865.343	-0.0866827	[1281.72]1+	1281.56	-0.1598
	chymotrypsin		S228	1938.91	-	18.2	[970.07]2+	969.958	-0.111962	-	-	-
					NHS2	20.4	[962.82]3+	962.749	-0.071216	[1939.15]1+	1938.91	-0.2412
IgG4-Fc-V397M	proteinase K	223GPPCPSCPAPEF234	S228	1315.54	-	12.9	[658.34]2+	658.276	-0.064112	-	-	-
					NHS	14.6	[658.03]3+	657.929	-0.101116	[1315.75]1+	1315.54	-0.2055
					NHS2	17.5	[755.05]3+	754.961	-0.089316	[1315.73]1+	1315.54	-0.1855
					N2H2S2	17.4	[876.75]3+	876.671	-0.0785827	[1315.70]1+	1315.54	-0.1555
	chymotrypsin	223GPPCPSCPAPEFLGGPSVF241	S228	1972.89	-	18.2	[987.05]2+	986.95	-0.099812	-	-	-
					NHS2	20.4	[974.16]3+	974.077	-0.083116	[1973.13]1+	1972.89	-0.2369
IgG4-Fc-V397M,K392N	proteinase K	223GPPCPSCPAPEF234	S228	1315.54	-	12.9	[658.35]2+	658.276	-0.074112	-	-	-
					NHS	14.6	[658.04]3+	657.929	-0.111116	[1315.71]1+	1315.54	-0.1655
					NHS2	17.5	[755.04]3+	754.961	-0.079316	[1315.69]1+	1315.54	-0.1455
					N2H2S2	17.3	[876.75]3+	876.671	-0.0785827	[1315.66]1+	1315.54	-0.1155
	chymotrypsin	223GPPCPSCPAPEFLGGPSVF241	S228	1972.89	-	18.2	[987.04]2+	986.95	-0.089812	-	-	-
					NHS2	20.5	[974.18]3+	974.077	-0.103116	[1973.12]1+	1972.89	-0.2269
* hinge region notation: for the IgG3 hinge region notation, H# denotes the number of the hinge region exon, while the second number pertains to the amino acid sequence within the exon. The notation according to the EU convention is used for the rest of the IgG3 or IgG4 protein. An overview of this notation can be found at http://www.imgt.org/IMGTScientificChart/Numbering/Hu_IGHGnber.html.
** very low peak intensity
